# Supplementary material for: Polymorphism in the major histocompatibility complex (MHC class II B) genes of the Rufous-backed Bunting (Emberiza jankowskii)
Source: PeerJ. 2017 Jan 25;5:e2917. doi: 10.7717/peerj.2917 (PMC5270597; doi:10.7717/peerj.2917)
Supplement: Supplemental Information 1 [file peerj-05-2917-s001.zip]

Archive with 2 entries (2 files):
- Emci01-17.fas
- Emja01-12.fas
