# Supplementary material for: Polymorphism in the major histocompatibility complex (MHC class II B) genes of the Rufous-backed Bunting (Emberiza jankowskii)
Source: PeerJ. 2017 Jan 25;5:e2917. doi: 10.7717/peerj.2917 (PMC5270597; doi:10.7717/peerj.2917)
Supplement: Supplemental Information 1 [file peerj-05-2917-s001.zip › Emci01-17.fas]

>Emci01
CGGTGTTCCAGCACATGTATAAGGCAAAGTGTCACTTCATTAACGGCACGGAGAAGGTGA
GGTACCTGCAGACGTACATCTACAACCGGCAGACGTACGCGATGTTCAACAGCGACGTGG
GGCACTTTGTGGGGTTCACCCCCTATGGGGAGAAGGTGGCCAAGAAGCGGCACAGCGACC
CGGAAGGGATGGAGCACACACGGACTGCGGTGAACAGGCACTGCCGGCACAACTGCCATA
TTGTCACCCTGTTCATCGCCGAGCGCCGAG
>Emci02
CGGTGTTCCAGCACATGTATAAGGCAAAGTGTCACTTCATTAACGGCACGGAGAAGGTGA
GGTACCTGCAGACGTACATCTACAACCGGCAGACGTACGCGATGTTCAACAGCGACGTGG
GGCACTTTGTGGGGTTCACCCCCTATGGGGAGAAGGTGGCCCAGAAGCGGCACAGCGACC
CGGAAGGGATGGAGTACACACGGACTGCGGTGAACAGGCACTGCCGGCACAACTACCGCA
TTGTCACCCTGTTCATCGCGGAGCGCCGAG
>Emci03
AGGTGTTCCAGAGGATGACAAAGTCCGAGTGTTACTTCATGAACGGCACGGAGAAGGTGA
GGTACGTCCATAGATCCATCTACAACCGGGAGCAGTTCATAATGTTTGACATCGACGTGG
GGCACTTTGTGGGGTTCACCCCCTATGGGGAGAAGTTGGCCAAGCGCTGGAACAGCAACG
CGGTATTCATGGAGGACAGACGGACTGCGGTGGACTGGTTCTGCCGGTGCTGGTACAAGA
ATTTTACCCCGTTCCTCACGGAGCGCCGAC
>Emci04
CGGTGTTCCAGGAGTTGAGAACGAACGAGTGTTACTTCATTAACGGCACGGAGAAGGTGA
GGTTCGTGCATAGGCACATCTACAACCGGGTGCAGCACTTGATGTTCGACAGCGAAGTGG
GGCACTACGTGGGGTTCCCCCCCGCTGGGGAGATGAATGCCAGGGACTGGAACAGCGACC
CGGAACGGATGGAGAACAGACGGGCTCAGGTGGACACGATCTACGGGCACAACTACGAGA
TTGTTGCCCCATTCAGCGTGGAGCGCCAGG
>Emci05
GGGTGTTCCAGGAGTTGGGAACGAACGAGTGTTACTTCATTAACGGCACGGAGAAGGTGA
GGTTCGTGGAGAGGTCTATCTACAACCGGGTGCAGTTCGCGATGTTCTACAGCGACGTGG
GGCACTACGTGGGGTTCACCCCCTATGGGGAGAAACAGGTCCGGTACAAGAATAGCAAAC
CGGAATGGATGGAGTACATGCGGGCTTCGGTGGACACGTACTGCCGCCCCAACTACGAAT
ATTCCACCCCGTTCCTCACGGAGTGCCGAG
>Emci06
CGGTGTTCCAGCACATGTATAAGGCAAAGTGTCACTTCATTAACGGCACGGAGAAGGTGA
GGTACCTGCAGACGTACATCTACAACCGGCAGACGTACGCGATGTTCAACAGCGACGTGG
GGCACTTTGTGGGGTTCACCCCCTATGGGGAGAAGGTGGCCAAGAAGCGGCACAGCGACC
CGGAAGGGATGGAGCACACACGGACTGCGGTGAACAGGCACTGCCGGCACAACTACCGCA
TTGTCACCCTGTTCATCGCGGAGCGCCGAG
>Emci07
GGGTGTTCCAGAGGATGGGAAAGCACGAGTGTCACTTCATTAACGGCACGGAGAAGGTGA
GGTTCGTGCACAGGCACATCTACAACCGGGTGCAGGACCTGATGTTCGACAGCGACGTGG
GGCACTACGTGGGGTTCACCCCATTAGGGGAGATGAATGCCAAGCGCGCGAACAGTAACC
CGGAATGGATGGAGCACAAGCGGGCTGCAGTGGACACGTACTGCCGGGACAACTACGAGG
TGTTCCGCCCGTTCAGCGTGGACCGCCGAG
>Emci08
GGGTGTTCCAGGTGATGTTGAAGGCCGAGTGTTATTTCATTAACGGCACGGAGAAGGTGA
GGTTCGTGGATAGGCGCATCTACAACCGGGTGCAGGACCTGATGTTCGACAGCGACGTGG
GGCACTACGTGGGGTTCACCCCCTATGGGGAGAGCATTGCCAAGTATTTGAACAGCAACC
CGGCTAGACTGGAGTACGCACGGACTGCGGTGGACAGACACTGCCGGCACAACTACCCGA
TTGTTGCCCCGTTCACCGTGGAGCACCGAG
>Emci09
GGGTGTTTCAGCACATGGGAAAGACCGAGTGTCAGTTCATTAACGGCACGGAGAAGGTGA
GGTACCTGCAGACGTACATCTACAACCGGCAGACGTACGCGATGTTCAACAGCGACGTGG
GGCACTTTGTGGGGTTCACCCCCTATGGGGAGAAGGTGGCCAAGAAGCGGCACAGCGACC
CGGAAGGGATGGAGTACACAGGGACTGCGGTGAACAGGCACTGCCGGCACTACTACCGCA
TTGTCACCCTGTTCATCGCGGAGCGCCGAG
>Emci10
AGGTGTTCCAGAGGATGATAAAGTCCGAGTGTTACTTCATGGACGGCACGGAGAAGGTGA
AGTACGTCCGTAGATCCATCTACAACCGGGTGCAGTTCATAATGTTCGACAGCGACGTGG
GGCACTTTGTGGGGTTCACCCTCTATGGGGAGAAGTTGGCCAAGCGCTGGAACAGCAACG
CGGTATTCATGGAGGACAGACGGACTGCGGTGGACTGGTTCTGCCGGTGCTGGTACAAGA
ATTTTACCCCGTTCCTCACGGAGCGCCGAG
>Emci11
CGGTGTTCCAGCACATGTATAAGGCAAAGTGTCACTTCATTAACGGCACGGAGAAGGTGA
GGTACCTGCAGACGTACATCTACAACCGGCAGACGTACGCGATGTTCAACAGCGACGTGG
GGCACTTTGTGGGGTTCACCCCCTATGGGGAGAAGGTGGCCAAGAAGCGGCACAGCGACC
CGGAAGGGATGGAGTACACACGGACTGCGGTGAACAGGCATTGCCGGCACAACTACCGCA
TTGTCACCCCGTTCATCGCGGAGCGCCGAG
>Emci12
CGGTGTTCCAGCACATGTATAAGGCAAAGTGTCACTTCATTAACGGCACGGAGAAGGTGA
GGTACCTGCAGACGTACATCTACAACCGGCAGACGTACGCGATGTTCAACAGCGACGTGG
GGCACTTTGTGGGGTTCACCCCCTATGGGGAGAAGGTGGCCAAGAAGCGGCACAGCGACC
CGGAAGGGATGGAGTACACAGGGACTGCGGTGAACAGGCACTGCCGGCACAACTACCGCA
TTGTCACCCTGTTCATCGCGGAGCGCCGAG
>Emci13
CGGTGTTCCAGCACATGTATAAGGCAAAGTGTCACTTCATTAACGGCACGGAGAAGGTGA
GGTACCTGCAGACGTACATCTACAACCGGCAGACGTACGCGATGTTCAACAGCGACGTGG
GGCACTTTGTGGGGTTCACCCCCTATGGGGAGAAGGTGGCCAAGAAGCGGCACAGCGACC
CGGAAGGGATGGAGTACACAGGGACTGCGGTGAACAGGCACTGCCGGCACTACTACCGCA
TTGTCACCCTGTTCATCGCGGAGCGCCGAG
>Emci14
CGGTGTTCCAGCACATGTATAAGGCAAAGTGTCACTTCATTAACGGCACGGAGAAGGTGA
GGTACCTGCAGACGTACATCTACAACCGGCAGACGTACGCGATGTTCGACAGCCACGTGG
GGCACTTTGTGGGGTTCACCCCCTATGGGGAGAAGGTGGCCCAGAAGCGGCACAGCGACC
CGGAAGGGATGGAGTACACACGGACTGCGGTGAACAGGCACTGCCGGCACAACTACCGCA
TTGTCACCCTGTTCATCGCGGAGCGCCGAG
>Emci15
GGGTGTTCCAGTTCCTGGGAAAGGCCGAGTGTCACTTCACTAACGGCACGGAGAAGGTGA
GGTTCGTGGAGAGGCAAATCTACAACCGGGTGCAGCTCACGATGTTCGACAGCGCCGTGG
GGCACTACGTGGGGTTCACCCCCGCTGGGGAGAAGGTGGCCAAGTACTTGAACAGCGACC
CGGCTAGACTGGAGTACGCACGGACTGCGGTGGACAGACACTGCCGGCACAACTACCCGA
TTGCTGCCCCGTTCAGCGTGGAGCGCCGAG
>Emci16
CGGTGTTCCAGCACATGTATAAGGCAAAGTGTAGCTTCATTAACGGCACGGAGAAGGTGA
GGTACCTGCAGACAAACATCTACAACCGGCAGACGTACGCGATGTTCGACAGCCACGTGG
GGCACTTTGTGGGGTTCACCCCCTATGGGGAGAAGGTGGCCAAGAAGCGGCACAGCGACC
CGGAAGGGATGGAGTACACAGGGACTGCGGTGAACAGGCACTGCCGGCACAACTACCGCA
TTGTCACCGTGTTCATCGCGGAGCGCCGAG
>Emci17
GGGTGTTCCAGTACATCTTTAAGGCCGAGTGTCACTTCATTAACGGCACCGAGAAGGTGA
GGTACGTGACAAGGGACATCTACAACCGGGAGTTGATCCAGATTTTCGACAGCGACGTGG
GGCACTACGTGGGGTTAACCCCCTATGGGGAGAAGTGGGCCAGCTACTTGAACAGCAAAC
CGGAAAAACTGGAGTACCGACGATCTGAGGTGGACAGATACTGCCGGCACAACTACCCGA
TTTTTGCCCCGTTCAGCGTGGAGCGCCGAG
