# Supplementary material for: Polymorphism in the major histocompatibility complex (MHC class II B) genes of the Rufous-backed Bunting (Emberiza jankowskii)
Source: PeerJ. 2017 Jan 25;5:e2917. doi: 10.7717/peerj.2917 (PMC5270597; doi:10.7717/peerj.2917)
Supplement: Supplemental Information 1 [file peerj-05-2917-s001.zip › Emja01-12.fas]

>Emja01
GGGTGTTCCAGAGGATGGGAAAGCACGAGTGTCACTTCATTAACGGCACGGAGAAGATGA
GGTTCGTGCACAGGCACATCTACAACCGGGTGCAGGACCTGATGTTCGACAGCGACGTGG
GGCACTACGTGGGGTTCACCCCCTTAGGGGAGATGAATGCCAAGCGCGCGAACAGTAACC
CGGAATGGATGGAGCACAAGCGGGCTGCAGTGGACACGATCTGCCGGGACAACTACGAGG
TGTTCCGCCCGTTCAGCGTGGACCGCCGAG
>Emja02
CGGTGTTCCAGCACATGTATAAGGCAAAGTATCACTTCATTAACGGCACGGAGAAGGTGA
GGTACCTGCAGACGTACATCTACAACCGGCAGACGTACGCGATGTTCAACAGCGACGTGG
GGCACTTTGTGGGGTTCACCCCCTATGGGGAGAAGGTGGCCAAGAAGCGGCACAGCGACC
CGGAAGGGATGGAGTACACACGGACTGCGGTGAACAGGCATTGCCGGCACAACTACCGCA
TTGTCACCCCGTTCATCGCGGAGCGCCGAG
>Emja03
GGTTGTTCCAGAGGATGACAAAGTCCGAGTGTTACTTCATGAACGGCACGGAGAAGGTGA
GGTACGTCCATAGATCCATCTACAACCGGGAGCAGTTCATAATGTTTGACATCGACGTGG
GGCACTTTGTGGGGTTCACCCCCTATGGGGAGAAGTTGGCCAAGCGCTGGAACAGCAACG
CGGTATTCATGGAGGACAGACGGACTGCGGTGGACTGGTTCTGCCGGTGCTGGTACAAGA
ATTTTACCCCGTTCCTCACGGAGCGCCGAC
>Emja04
AGGTGTTCCAGAGGATGACAAAGTCCGAGTGTTACTTCATGAACGGCACGGAGAAGGTGA
GGTACGTCCATAGATCCATCTACAACCGGGAGCAGTTCATAATGTTTGACATCGACGTGG
GGCACTTTGTGGGGTTCACCCCCTATGGGGAGAAGTTGGCCAAGCGCTGGAACAGCAACG
CGGTATTCATGGAGGACAGACGGACTGCGGTGGACTGGTTCTGCCGGTGCTGGTACAAGA
ATTTTACCCCGTTCCTCACGGAGCGCCGAC
>Emja05
CGGTGTTCCAGCACATGTATAAGGCAAAGTGTCACTTCATTAACGGCACGGAGAAGGTGA
GGTACCTGCAGACGTACATCTACAACCGGCAGACGTACGCGATGTTCAACAGCGACGTGG
GGCACTTTGTGGGGTTCACCCCCTATGGGGAGAAGGTGGCCAAGAAGCGGCACAGCGACC
CGGAAGGGATGGAGTACACACGGACTGCGGTGAACAGGCACTGCCGGCACAACTACCGCA
TTGTCACCCCGTTCATCGCGGAGCGCCGAG
>Emja06
CGGTGTTCCAGGAGTTGGGAACGAACGAGTGTTACTTCATTAACGGCACGGAGAAGGTGA
GGTTCGTGGAGAGGTCTATCTACAACCGGGTGCAGCACTTGATGTTCGACAGCGACGTGG
GGCACTACGTGGGGTTCCCCCCCGCTGGGGAGATGAATGCCAGGGACTGGAACAGCGACC
CGGAACGGATGGAGAACAGACGGGCTCAGGTGGACACGATCTGCCGGCACAACTACGAGA
TTGTTGCCCCATTCAGCGTGGAGCGCCAGG
>Emja07
CGGTGTTCCAGCACATGTATAAGGCAAAGTGTCACTTCATTAACGGCACGGAGAAGGTGA
GGTACCTGCAGACGTACATCTACAACCGGCAGACGTACGCGATGTTCAACAGCGACGTGG
GGCACTTTGTGGGGTTCACCCCCTATGGGGAGAAGGTGGCCAAGAAGCGGCACAGCGACC
CGGAAGGGATGGAGTACACACGGACTGCGGTGAACAGGCATTGCCGGCACAACTACCGCA
TTGTCACCCCGTTCATCGCGGAGCGCCGAG
>Emja08
GGGTGTTCCAGAGGATGGGAAAGCACGAGTGTTACTTCATTAACGGCACGGAGAAGGTGA
GGTTCGTGCACAGGCACATCTACAACCGGGTGCAGGACCTGATGTTCGACAGCGACGTGG
GGCACTACGTGGGGTTCACCCCCTTAGGGGAGATGAATGCCAAGCGCGCGAACAGTAACC
CGGAATGGATGGAGCACAAGCGGGCTGCAGTGGACACGATCTGCCGGGACAACTACGAGG
TGTTCCGCCCGTTCAGCGTGGACCGCCGAG
>Emja09
GGCTCTTCCAGGAGATGGTTAAGTCCGAGTGTCACTTCATTAACGGCACCGAGCGGGTGA
GGTTCGTGAAGAGGTTCATCTACAACCGGGAGCAGTATGTGCACTTCGACAGCGATGTGG
GGCACTTTGTGGGGGACACCCCATATGGGGAGGAGGTTGCCAGGCACTGGAACAGCGACC
CGGAATGGATGGAGCACAGACGGGGTGCGGTGGACAGACACTGCCGACACAACTACGAGT
TGTCCACCCCGTTCCTCTTGGAGCGCCGAG
>Emja10
CGGTGTTCCAGAGGATGACAAAGTCCGAGTGTTACTTCATGAACAGCACGGAGAAGGTGA
GGTACGTCCATAGATCCATCTACAACCGGGAGCAGTTCATAATGTTCGACAGCAACGTGG
GGCACTTTGTGGGGTTCACCCTCTATGGGGAGAAGTTGGCCAAGCGCTGGAACAGCCACG
CGGTATTCATGGAGGACAGACGGACTGCGGTGGACTGGTTCTGCCGGTGCTGGTACAAGA
ATTTTACCCCGTTCCTCACGGAGCGCCGAC
>Emja11
GGGTGTTCCAGAGGATGGGAAAGCACGAGTGTCACTTCATTAACGGCACGGAGAAGATGA
GGTTCGTGCACAGGCACATCTACAACCGGGTGCAGGACCTGATGTTCGACAGCGACGTGG
GGCGCTACGTGGGGTTCACCCCCTTAGGGGAGATGAATGCCAAGCGCGCGAACAGTAACC
CGGAATGGATGGAGCACAAGCGGGCTGCAGTGGACACGATCTGCCGGGACAACTACGAGG
TGTTCCGCCCGTTCAGCGTGGACCGCCGAG
>Emja12
GGGTGTTCCAGAGGATGGGAAAGCACGAGTGTCACTTCATTAACGGCACGGAGAAGATGA
GGTTCGTGCACAGGCACATCTACAACCGGGTGCAGGACCTGATGTTCGACAGCGACGTGG
GGCACTACGTGGGGTTCACCCCATTAGGGGAGATGAATGCCAAGCGCGCGAACAGTAACC
CGGAATGGATGGAGCACAAGCGGGCTGCAGTGGACACGATCTGCCGGGACAACTACGAGG
TGTTCCGCCCGTTCAGCGTGGACCGCCGAG
